# Supplementary material for: Differential Expression of PD-L1 during Cell Cycle Progression of Head and Neck Squamous Cell Carcinoma
Source: Int J Mol Sci. 2021 Dec 3;22(23):13087. doi: 10.3390/ijms222313087 (PMC8658507; doi:10.3390/ijms222313087)
Supplement: Supplementary file 1 [file ijms-22-13087-s001.zip]

Archive with 1 entries (1 files):
- ijms-1472529-supplementary.pdf
